# Supplementary material for: Comparison of concurrent, resistance, or aerobic training on body fat loss: a systematic review and meta-analysis
Source: J Int Soc Sports Nutr. 2025 May 22;22(1):2507949. doi: 10.1080/15502783.2025.2507949 (PMC12107660; doi:10.1080/15502783.2025.2507949)
Supplement: Supplemental Material [file RSSN_A_2507949_SM0656.zip]

Archive with 4 entries (3 files):
- Supp/
- Supp/CRAB Study Appendix B_RevisedSubmission.docx
- Supp/CRAB Study Appendix C_RevisedSubmission.docx
- Supp/CRAB_Study_Appendix_A_RevisedSubmissionclean.docx
